# Supplementary material for: Parkinson Symptoms and Health Related Quality of Life as Predictors of Costs: A Longitudinal Observational Study with Linear Mixed Model Analysis
Source: PLoS One. 2015 Dec 23;10(12):e0145310. doi: 10.1371/journal.pone.0145310 (PMC4689528; doi:10.1371/journal.pone.0145310)
Supplement: S1 File — (CSV) [file pone.0145310.s001.csv]

NIDENT	AGE	SEX	EDUC_LEVEL	CIVIL_STAT1	CIVIL_STAT2	CIVIL_STAT3	CIVIL_STAT4	PLACE_RESID1	PLACE_RESID2	PLACE_RESID3	PLACE_RESID4	HOUSING1	HOUSING2	HOUSING3	HOUSING4	DRIVING1	DRIVING2	DRIVING3	DRIVING4	PAT_ASOC1	PAT_ASOC2	PAT_ASOC3	PAT_ASOC4	SURGERY1	SURGERY2	SURGERY3	SURGERY4	EMPLOY1	EMPLOY2	EMPLOY3	EMPLOY4	DISAB_DEGREE1	DISAB_DEGREE2	DISAB_DEGREE3	DISAB_DEGREE4	PD_DURATION	MEDICAL_COST1	MEDICAL_COST2	MEDICAL_COST3	MEDICAL_COST4	NON_MEDICAL_COST1	NON_MEDICAL_COST2	NON_MEDICAL_COST3	NON_MEDICAL_COST4	PHARM_COST1	PHARM_COST2	PHARM_COST3	PHARM_COST4	DIRECT_COST1
1	78	woman		widowed	widowed	widowed	widowed	semi urban	semi urban	urban	urban	own home	own home	own home	own home	no	no	no	no	no	no	no	no	none	none	none	0	Housewife	Housewife	Housewife	Retired	none	none	none	none	14	1090.477	1702.38	2462.49	1780.47	19857.6	1182	20157.6		675.567	1093.05	1053	876.51	20948.077
2	60	man		married	married	married	married	urban	urban	urban	urban	own home	own home	own home	own home	yes	yes	no	no	no	no	yes	yes	none	none	none	0	Retired	Retired	Retired due PD	Retired	none	51-75%	51-75%	51-75%	2	332.07	1432.796	2793.847	2028.21		5673.6			0	989.856	936.027	513.9	332.07
3	71	woman		widowed	widowed	widowed	widowed	urban	urban	urban	urban	own home	own home	own home	own home	no	no	no	no	yes	yes	yes	yes	none	none	none	0	Housewife	Housewife	Housewife	Retired	none	none	none	none	3	1133.26	942.29	929.64	1027.53	1545.6		19857.6		0	455.4	199.8	709.2	2678.86
4	51	woman		married	married	divorced	divorced	semi urban	semi urban	urban	urban	own home	own home	own home	own home	yes	yes	yes	yes	yes	yes	yes	yes	none	none	none	0	Active worker	Active worker	Active worker	Active worker	51-75%	51-75%	51-75%	51-75%	5	1426.146	570.06	466.56	1910.93	70	1610.4	15	1418.4	266.256	126	369.72	668.7	1496.146
5	61	woman		married	married	married	married	urban	urban	urban	urban	own home	own home	own home	own home	yes	yes	no	no	yes	yes	yes	yes	none	none	Bilateral sub thalamic stimulation		Retired due to PD	Retired due to PD	Retired due PD	Retired due PD	none	26-50%	26-50%	26-50%	11	1390.03	677.57	1167.48	980.88	472.8		4137		632.7	599.4	864	486	1862.83
6	46	woman		married	married	married	married	urban	urban	urban	urban	own home	own home	own home	own home	no	no	no	no	no	no	no	no	none	none	none	0	Active worker	Active worker	Active worker	Active worker	none	none	none	none	6	160.1	1203.9	182.7	394.74	6.3				37.8	182.7	182.7	297.9	166.4
7	72	woman		widowed	widowed	widowed	widowed	urban	urban	urban	urban	own home	own home	own home	own home	no	no	no	no	no	no	no	no	none	none	none	0	Housewife	Housewife	Housewife	Housewife	none	none	none	none	22	622.77	164.34	329.04	3904.11	82.6				463.05	67.5	232.2	3807.27	705.37
8	76	woman		married	married	married	married	urban	urban	urban	urban	own home	own home	own home	own home	no	no	no	no	no	no	no	no	none	none	none	0	Housewife	Housewife	Housewife	Housewife	none	none	none	51-75%	4	428.13	605.34	832.14	426.24		60			148.5	508.5	735.3	329.4	428.13
9	58	man		married	married	married	married	urban	urban	urban	urban	own home	own home	own home	own home	yes	yes	yes	yes	yes	yes	yes	yes	none	none	none	0	Retired due to PD	Retired due to PD	Retired due PD	Retired due PD	26-50%	26-50%	26-50%	26-50%	5	161.64	340.38	248.4	839.52					64.8	243.54	248.4	329.4	161.64
10	75	woman		widowed	widowed	widowed	widowed	urban	urban	urban	urban	own home	own home	own home	own home	no	no	no	no	no	yes	yes	no	none	none	none	0	Housewife	Housewife	Housewife	Housewife	none	none	none	none	10	403.045	27	5052.6	18198.36			1418.4		127.035	27	18	916.2	403.045
11	69	woman		married		divorced	divorced	urban		urban	urban	own home		own home	own home	yes		yes	yes	no		no	no	none	none	none	0	Housewife	Housewife	Illness or disability pensioner	Illness or disability pensioner	none		none	none	14	391.347	373.41	6402.87	517.107	1418.4				197.667	276.57	1368.27	240.327	1809.747
12	82	woman		married	married	married	married	urban	urban	urban	urban	own home	own home	own home	own home	no	no	no	no	yes	no	yes	yes	none	none	none	0	Retired	Retired	Retired	Retired		none		none	5	803.47	642.807	742.257	969.0542	1654.8	709.2	1654.8	1891.2	96.12	545.967	520.767	103.0842	2458.27
13	50	man		married		married	married	urban		urban	urban	own home		own home	own home	no		no	no	yes		yes	no	none	none	none	0	Retired due to PD	Retired due to PD	Retired due PD	Retired due PD	51-75%	51-75%	51-75%	51-75%	9	971.1	1396.902	813.0542	1935.367	1269			2364	266.4	215.802	91.0242	777.267	2240.1
14	55	woman		married		married	married	urban		urban	urban	own home		own home	own home	no		no	no	no		no	no	none	none	none	0	Active worker	Active worker	Retired due PD	Retired due PD	none	76-100%		none	5	319.967	512.197	1110.546	1527.566					197.667	493.767	799.956	355.806	319.967
15	51	woman		married		married	married	urban		urban	urban	own home		own home	own home	yes		no	no	no		no	no	none	none	Unilateral sub thalamic stimulation	0	Retired due to PD	Retired due to PD	Retired due PD	Retired due PD	76-100%	none	76-100%	76-100%	17	1229.435	789.096	1010.896	847.53	591		7092	7092	982.485	609.156	355.806	529.2	1820.435
16	70	man		married		married	married	urban		urban	urban	own home		own home	own home	yes		yes	yes	yes		yes	yes	none		none	0	Retired	Retired	Retired	Retired	26-50%	none	none	none	6	1044.867	775.89	707.49	1298.046				72	524.637	679.05	486	619.956	1044.867
17	51	man		married	married	married	married	urban	urban	urban	urban	own home	own home	own home	own home	yes	no	yes	yes	no	no	no	no	none	none	none	0	Active worker	Active worker	Active worker	Active worker	none	none	none	none	2	330.63	713.646	2063.406	499.167	3546				192.24	423.756	892.656	499.167	3876.63
18	74	woman		married	married	married	married	rural	rural	rural	rural	own home	own home	institutionalized	own home	no	no	no	no	no	no	no	no	none	none	none	0	Housewife	Housewife	Housewife	Housewife	none	none	none	none	9	313.407	216.567	499.167	561.447			2836.8	945.6	216.567	216.567	499.167	561.447	313.407
19	61	man		married	married	married	married	urban	urban	urban	urban	own home	own home	own home	own home	yes	yes	yes	yes	no	no	no	no	none	none	none	0	Retired	Retired	Retired	Retired	none	none	none	none	4	206.46	766.467	253.707	572.067		236.4			109.62	280.287	219.267	499.167	206.46
20	61	woman		married	married	married	married	urban	urban	urban	urban	own home	own home	own home	own home	no	no	no	no	no	no	no	no	none	none	none	0	Other	Retired due to PD	Retired due PD	Retired due PD	76-100%	76-100%	76-100%	76-100%	11	901.35	90.189	608.217	826.4835					679.86	90.189	493.767	826.4835	901.35
21	52	woman		married	married	married	married	rural	urban	urban	urban	own home	own home	institutionalized	own home	yes	yes	yes	yes	no	no	no	no	none	none	none	0	Active worker	Active worker	Active worker	Active worker	none	none	none	none	4	289.08	638.55	777.957	590.607					192.24	638.55	639.567	493.767	289.08
22	58	man		married	married	married	married	urban	urban	urban	urban	own home	own home	institutionalized	own home	yes	yes	yes	yes	no	no	no	no	none	none	none	0	Active worker	Active worker	Active worker	Active worker	none	none	none	none	4	316.89	237.222	216.567	681.507	472.8		4255.2		192.24	237.222	216.567	511.767	789.69
23	61	man		married	married	married	married	urban	urban	urban	urban	own home	own home	institutionalized	own home	yes	yes	yes	yes	no	yes	yes	yes	none	none	none	0	Retired due to PD	Retired due to PD	Retired due PD	Retired due PD	none	none	none	none	4	314.55	234.54	297.567	268.02		22063.8			217.71	195.75	224.667	268.02	314.55
24	76	man		married	married	married	married	urban	urban	urban	semi urban	own home	own home	own home	own home	no	no	no	no	no	no	no	no	none	none	none	0	Retired	Retired	Retired	Retired	none	none	none	51-75%	23	370.845	348.57	316.935	527.15					230.535	348.57	316.935	418.59	370.845
25	73	man		married	married	married	married	urban	urban	urban	urban	own home	own home	own home	own home	no	no	no	no	yes	no	no	no	none	none	none	0	Retired	Retired	Retired	Retired	none	none	1-25%	51-75%	6	553.5	325.95	361.98	726.39					553.5	284.4	284.4	687.6	553.5
26	52	woman		married	married	married	married	urban	urban	urban	urban	own home	own home	own home	own home	no	no	no	no	yes	yes	yes	yes	none	none	none	0	Housewife	Housewife	Housewife	Housewife	none	26-50%	26-50%	26-50%	4	160.89	704.76	250.48	180.45					22.5	566.37	36.9	83.7	160.89
27	69	woman		single	single	single	single	semi urban	semi urban	urban	semi urban	own home	own home	own home	own home	no	no	no	no	no		no	no	none	none	none	0	Retired	Retired	Illness or disability pensioner	Illness or disability pensioner	26-50%	none	76-100%	>150%	16	569.907	560.58	30.6	10023.177	1182				473.067	215.55	30.6	938.367	1751.907
28	59	woman		married	married	married	widowed	urban	urban	urban	urban	own home	own home	own home	own home	yes	yes	yes	yes	no	no	no	no	none	none	none	0	Housewife	Housewife	Housewife	Housewife	none	none	none	none	2	189.567	2529.8	348.83	493.767					189.567	802.71	135	493.767	189.567
29	82	woman		widowed	widowed	widowed	widowed	urban	urban	urban	urban	own home	own home	own home	own home	no	no	no	no	no	no	no	no	none	none	none	0	Retired	Retired	Retired	Retired	none	none	none	none	7	231.187	411.057	231.117	201.717				2836.8	209.817	189.567	189.567	201.717	231.187
30	56	man		married	married	married	married	urban	urban	urban	urban	own home	own home	own home	own home	yes	yes	yes	yes	no	no	no	no	none	none	none	0	Active worker	Active worker	Active worker	Active worker	none	none	none	none	6	197.667	239.217	201.717	880.167					197.667	197.667	201.717	797.067	197.667
31	54	woman		single	single	single	single	urban	urban	urban	urban	institutionalized	institutionalized	institutionalized	institutionalized	no	no	no	no	no	no	no	no	none	none	none	0	Other	Illness or disability pensioner	Illness or disability pensioner	Illness or disability pensioner	51-75%	76-100%	76-100%	76-100%	29	1400.955	1247.787	1018.557	161.64				3300	49.815	351.567	797.067	64.8	1400.955
32	79	man		married	married	married	married	urban	urban	urban	urban	own home	own home	own home	own home	no	no	no	no	no	no	no	no	none	none	none	0	Retired	Retired	Retired	Retired	none	none	none	none	2	896.25	471.77	1917.71	248.49	7	350			12.15	321.75	517.5	27	903.25
33	56	man		married	married	married	married	urban	urban	urban	urban	own home	own home	own home	own home	yes	yes	yes	yes	no	yes	yes	yes	none	none	none	0	Retired due to PD	Retired due to PD	Retired due PD	Retired due PD	76-100%	76-100%	26-50%	76-100%	6	330.63	139.5	435.45	552.69	1269				192.24	14.85	352.35	331.2	1599.63
34	61	man		married	married	married	married	rural	rural	urban	urban	own home	own home	own home	own home	yes	yes	yes	yes	no	no	no	no	none	none	none	0	Retired due to PD	Retired due to PD	Retired due PD	Retired due PD	none	76-100%	76-100%	76-100%	4	341.457	309.477	876.457	715.257					203.067	197.667	209.817	493.767	341.457
35	79	man		married	married	married	married	urban	urban	urban	urban	own home	own home	own home	own home	yes	no	no	no	no	yes	yes	yes	none	none	none	0	Retired	Retired	Retired	Retired	none	none	none	51-75%	6	104.94	396.507	618.417	91.2					8.1	216.567	493.767	8.1	104.94
36	49	man		married	married	married	married	rural	rural	urban	urban	own home	own home	own home	own home	yes	yes	yes	yes	no	yes	yes	yes	none	none	none	0	Retired due to PD	Retired due to PD	Retired due PD	Retired due PD	none	51-75%	51-75%	51-75%	8	1171.59	326.43	229.59	1050.19					975.24	8.1	8.1	697.95	1171.59
37	54	woman		married	married	married	married	urban	urban	urban	urban	own home	own home	own home	own home	no	no	no	no	no	no	no	no	Unilateral sub thalamic stimulation				Retired due to PD	Retired due to PD	Retired due PD	Retired due PD	none	76-100%	51-75%	51-75%	8	611.73	337.425	91.2	772.29			2836.8		514.89	74.385	8.1	550.8	611.73
38	71	woman		widowed	widowed	widowed	widowed	urban	urban	urban	urban	own home	own home	own home	own home	no	no	no	no	yes	yes	yes	yes	none	none	none	0	Retired due to PD	Retired due to PD	Retired due PD	Retired due PD	none	76-100%	76-100%	51-75%	21	1773.557	543.75	845.61	1579.346		236.4	9928.8	87	1220.067	336.24	489.15	614.556	1773.557
39	42	man		married	married	married	married	urban	urban	urban	urban	own home	own home	own home	own home	yes	yes	yes	yes	no	no	no	no	none	none	none	0	Active worker	Active worker	Active worker	Sick leave	none	none	none	none	4	1699.14	406.215	747.336	168.84					229.5	406.215	678.456	72	1699.14
40	71	woman		single	single	single	single	urban	urban	urban	urban	own home	own home	own home	own home	no	no	no	no	no	no	no	no	none	none	none	0	Retired	Retired	Retired	Retired	none	none	none	none	7	851.097	1019.31	465.99	1038.207	18.9				574.317	261	327.6	858.267	869.997
41	69	man		married	married	married	married	urban	urban	urban	urban	own home	own home	own home	own home	no	no	yes	no	yes	yes	yes	yes	Bilateral sub thalamic stimulation				Retired due to PD	Retired due to PD	Retired due PD	Retired due PD	76-100%	76-100%	51-75%	51-75%	15	988.782	692.457	849.957	779.907					229.842	554.067	711.567	599.967	988.782
42	59	woman		married	married	married	married	urban	urban	urban	urban	own home	own home	own home	own home	no	no	no	no	no	no	no	no	none	none	none	0	Active worker	Active worker	Active worker	Housewife	none	none	none	none	2	605.43	825.717	875.217	644.19					304.2	549.567	653.967	505.8	605.43
43	69	man		married	married	married	married	urban	urban	urban	urban	own home	own home	own home	own home	no	no	no	no	no	no	no	no	none	none		0	Retired	Retired	Retired	Retired	76-100%	76-100%	76-100%	76-100%	8	6819.16	442.59	932.85	233.79					264.6	304.2	808.2	95.4	6819.16
44	66	woman		married	married	married	married	urban	urban	urban	urban	own home	own home	own home	own home	no	no	no	no	no	no	no	no	none	none	none	0	Retired	Retired	Retired	Housewife	none	none	none	none	4	507.897	322.29	366.78	336.057					189.567	100.8	90	197.667	507.897
45	63	woman		married	married	married	married	urban	urban	urban	urban	own home	own home	own home	own home	no	no	no	no	no	no	no	no	none	none	none	0	Housewife	Housewife	Housewife	Housewife	none	51-75%	51-75%	none	20	554.157	464.2905	422.7405	452.8905					235.827	284.3505	284.3505	314.5005	554.157
46	69	man		married	married	married	married	urban	urban	urban	urban	own home	own home	own home	own home	yes	yes	yes	no	no	no	no	no	none	none	none	0	Retired due to PD	Retired due to PD	Retired due PD	Retired due PD	none	none	none	none	5	532.71	229.59	226.02	675.567	86.3				169.29	8.1	8.1	675.567	619.01
47	76	man		married	married	married	married	urban	urban	urban	urban	own home	own home	own home	own home	no	no	no	no	no	no	no	no	none	none	none	0	Retired	Retired	Retired	Retired	none	none	none	none	3	493.6	450.69	627.69	532.07					5.4	312.3	323.1	13.5	493.6
48	69	man		married	married	married	married	urban	urban	urban	urban	own home	own home	own home	own home	no	no	no	no	no	no	no	no	none	none	none	0	Retired	Retired	Retired	Retired	none	none	none	none	2	3573.8	839.89	1181.19	727.89					53.1	453.78	502.65	647.55	3573.8
49	64	woman		married		married	married	urban		urban	urban	own home		own home	own home	no		no	no	no		yes	yes	none	none	none	0	Retired	Housewife	Housewife	Retired		none	none	none	4	165.24	297.27	471.17	421.14					165.24	297.27	225	241.2	165.24
50	76	woman		married	married	married	married	urban	urban	urban	urban	own home	own home	own home	own home	no	no	no	no	yes	yes	yes	yes	none	none	none	0	Housewife	Housewife	Housewife	Housewife	51-75%	51-75%	51-75%	51-75%	19	1065.51	1381.86	607.107	1268.49	2364	2364		20	333.9	430.2	281.367	434.7	3429.51
51	71	man		married	married	married	married	urban	urban	urban	urban	own home	own home	own home	own home	yes	yes	yes	yes	no	no	no	no	none	none	none	0	Retired due to PD	Retired due to PD	Retired due PD	Retired due PD	51-75%	51-75%	51-75%	51-75%	12	709.637	335.907	392.547	700.627					261.567	239.067	231.867	226.467	709.637
52	58	woman		married	married	married	married	urban	urban	urban	urban	own home	own home	own home	own home		no	no	no	no	no	no	no	none	none	none	0	Housewife	Housewife	Housewife	Housewife	none	none	none	none	3	365.37	285.84	331.14	193.1					189	189	151.2	133.2	365.37
53	76	man		married	married	married	married	urban	urban	urban	urban	own home	own home	own home	own home	no	no	no	no	no	no	no	no	none	none	none	0	Retired	Retired	Retired	Retired	26-50%	26-50%	26-50%	26-50%	3	146.49	8.1	478.89	328.04					8.1	8.1	8.1	8.1	146.49
54	61	woman		married	married	married	married	urban	urban	urban	urban	own home	own home	own home	own home	no	no	no	no	yes	yes	yes	yes	none	none	none	0	Housewife	Housewife	Housewife	Housewife	26-50%	26-50%	26-50%	26-50%	9	1261.395	3229.785	3147.62	6625.81					38.475	3132.945	555.3	512.1	1261.395
55	59	man		married	married	married	married	urban	rural	rural	rural	own home	own home	own home	own home	yes	no	yes	yes	yes	no	no	no	none	none	none	0	Active worker	Retired due to PD	Retired due PD	Retired due PD	none	51-75%	51-75%	51-75%	4	256.14	427.65	386.1	574.61					159.3	386.1	386.1	507.6	256.14
56	58	man		married	married	married	married	rural	urban	urban	urban	own home	own home	own home	own home	yes	yes	yes	yes	yes	yes	yes	yes	Other unilateral surgery				Retired due to PD	Retired	Retired due PD	Retired due PD	51-75%	51-75%	51-75%	51-75%	17	1659.85	1510.26	703.74	996.83	205	2500	1190		812.7	440.1	523.8	586.8	1864.85
57	56	woman		married	married	married	married	rural	rural	rural	rural	own home	own home	own home	own home	yes	yes	yes	no	no	no	no	no	none	none	none	0	Housewife	Housewife	Housewife	Housewife	none	none	none	76-100%	8	2051.82	176.28	112.83	931.98		591			74.7	134.73	71.28	532.08	2051.82
58	47	man		married	married	married	married	rural	rural	rural	rural	own home	own home	own home	own home	yes	yes	yes	yes	yes	yes	yes	yes	none	none	none	Unilateral sub thalamic stimulation	Retired	Illness or disability pensioner	Illness or disability pensioner	Retired due PD	26-50%	76-100%	26-50%	76-100%	14	1535.317	836.499	909.756	2585.676					713.367	595.989	909.756	922.356	1535.317
59	67	man		married	married	married	married	urban	urban	urban	urban	own home	own home	own home	own home	yes	yes	yes	yes	no	no	no	no	none	none	none	0	Retired due to PD	Retired due to PD	Retired due PD	Retired due PD	51-75%	51-75%	76-100%	51-75%	10	401.427	658.107	636.297	290.007					304.587	561.267	556.767	290.007	401.427
60	52	woman		married	married	married	married	rural	rural	urban	rural	own home	own home	own home	own home	no	no	no	no	no	no	no	no	none	none	none	0	Retired due to PD	Retired due to PD	Retired due PD	Retired due PD	51-75%	51-75%	51-75%	51-75%	6	1199.8	698.85	951.84	736.2					516.24	393.66	951.84	639.36	1199.8
61	37	man		married	married	married	married	rural	rural	rural	rural	own home	own home	own home	own home	yes	yes	yes	yes	yes	yes	yes	yes	none	none	none	0	Active worker	Active worker	Active worker	Active worker	26-50%	26-50%	26-50%	26-50%	6	304.21	494	1135.81	895.61					67.5	371.7	736.2	696.6	304.21
62	73	woman		married	married	married	married	rural	rural	rural	rural	own home	own home	own home	own home	no	no	no	no	no	no	no	no	none	none	none	0	Housewife	Housewife	Housewife	Housewife	none	none	none	none	5	429.207	477.696	567.924	513.0405					290.817	297.756	429.534	388.3905	429.207
63	67	woman		married	married	married	widowed	urban	urban	urban	urban	own home	own home	own home	own home	no	no	no	no	no	no	yes	yes	Bilateral sub thalamic stimulation				Retired	Retired	Retired	Retired due PD	26-50%	26-50%	26-50%	26-50%	12	6852.475	573.29	686.58	871.53	2192.8	118.2	30		110.655	101.52	103.77	413.37	9045.275
64	71	man		married	married	married	married	urban	urban	urban	urban	own home	own home	own home	own home	yes	yes	yes	no	no	no	no	no	none	none	none	0	Retired	Retired	Retired	Retired	51-75%	51-75%	51-75%	51-75%	6	261.93	639.4358	117.09	64.86					96.21	68.9958	20.25	23.31	261.93
65	63	man		married	married	married	married	rural	rural	rural	rural	own home	own home	own home	own home	no	no	no	no	yes	no	yes	yes	Bilateral sub thalamic stimulation				Retired due to PD	Retired due to PD	Retired due PD	Retired due PD	76-100%	51-75%	76-100%	76-100%	17	4877.3935	1503.06	510.075	488.34					123.8535	562.95	510.075	391.5	4877.3935
66	63	man		married	married	married	married	rural	rural	semi urban	semi urban	own home	own home	own home	own home	yes	yes	yes	yes	no	no	no	no	none	none	none	0	Retired	Retired due to PD	Retired due PD	Illness or disability pensioner	none	none	76-100%	>150%	6	4328.567	189	304.11	305.1					189.567	189	207.27	208.26	4328.567
67	59	woman		married	married	married	married	urban	urban	urban	urban	own home	own home	own home	own home	no	no	no	no	no	no	no	no	none	none	none	0	Active worker	Active worker	Active worker	Illness or disability pensioner	none	none	none	none	5	391.17	196.767	202.167	201.267					172.44	196.767	202.167	201.267	391.17
68	86	woman		widowed	widowed	widowed	widowed	urban	urban	urban	urban	own home	own home	own home	own home	no	no	no	no	no	no	no	no	none	none	none	0	Housewife	Housewife	Housewife	Housewife	none	none	none	none	4	114.6	54	76.5	67.5	354.6				12.15	54	76.5	67.5	469.2
69	58	woman		married	married	married	married	rural	rural	rural	rural	own home	own home	own home	own home	no	no	no	no	no	no	no	no	none	none	none	0	Housewife	Housewife	Housewife	Housewife	76-100%	76-100%	76-100%	none	12	659.22	2450.5	27	729.33					408.24	468	27	18	659.22
70	50	man		married	married	divorced	divorced	semi urban	semi urban	semi urban	semi urban	own home	own home	own home	own home	yes	yes	yes	yes	yes	yes	yes	yes	none	none	none	0	Retired due to PD	Retired	Retired	Retired	51-75%	51-75%	51-75%	51-75%	8	305.127	261.7128	444.287	556.3105					208.287	261.7128	236.367	365.8905	305.127
71	58	woman		married	married	married	married	semi urban	semi urban	semi urban	semi urban	own home	own home	own home	own home	yes	yes	yes	yes	yes	yes	yes	yes	none	none	none	0	Housewife	Housewife	Housewife	Housewife	none	none	26-50%	26-50%	9	377.5755	723.33	536.8458	707.8916			4255.2	8510.4	294.4755	405	453.7458	502.4916	377.5755
72	74	woman		married	married	married	married	rural	rural	rural	rural	own home	own home	own home	own home	no	no	no	no	yes	yes	yes	yes	none	none	none	0	Housewife	Housewife	Housewife	Housewife	none	76-100%	76-100%	76-100%	10	1278.84	1324.538	706.65	51180.6	96.3	6.3			607.5	735.948	443.61	1170.99	1375.14
73	71	woman		married	married	married	married	urban	urban	urban	urban	own home	own home	own home	own home	no	no	no	no	yes	yes	yes	yes	none	none	none	0	Retired	Housewife	Housewife	Retired	51-75%	51-75%	51-75%	51-75%	4	561.15	553.53	542.04	909.83					67.5	380.7	507.6	349.2	561.15
74	57	man		married	married	married	married	semi urban	semi urban	semi urban	semi urban	own home	own home	own home	own home	yes	yes	yes	yes	no	no	no	no	none	none	none	0	Active worker	Retired due to PD	Retired due PD	Retired due PD	none	none	26-50%	26-50%	5	636.99	880.17	792.24	839.36					354.6	310.5	588.6	730.8	636.99
75	54	woman		married	married	married	married	urban	urban	urban	urban	own home	own home	own home	own home	no	no	no	no	no	no	yes	yes	none	none	none	0	Housewife	Housewife	Housewife	Housewife	none	none	none	none	3	217.74	662.597	554.487	3102.726	472.8	472.8	5673.6	5673.6	37.8	221.967	221.967	589.356	690.54
76	71	man		married	married	married	married	urban	urban	urban	urban	own home	own home	own home	own home	yes	yes	yes	yes	no	no	no	no	none	none	none	0	Retired	Retired	Retired	Retired	none	none	none	none	3	327.39	536.11	381.39	738					189	264.6	243	738	327.39
77	76	man		married	married	married	married	urban	urban	urban	urban	own home	own home	own home	own home	no	no	no	no	no	no	no	no	none	none	none	0	Retired	Retired	Retired	Retired	51-75%	51-75%	51-75%	51-75%	11	558.152	437.4005	1797.057	1367.7505					532.692	331.6005	559.287	310.0005	558.152
78	72	man		married	married	married	married	rural	rural	rural	semi urban	own home	own home	own home	own home	yes	yes	no	no	no	no	no	no	none	none	none	0	Retired	Retired	Retired	Retired	none	none	none	none	5	868.62	1029.2	189	591.56			6000		189	189	189	493.2	868.62
79	44	woman		single	single	single	single	urban	urban	semi urban	semi urban	own home	own home	own home	own home	no	no			yes	yes	no	no	none	none	none	0	Other	Retired due to PD	Retired due PD	Retired due PD	none	none	76-100%	26-50%	2	1383.355	1340.99	930.48	2115.34			7092		65.835	557.64	504	471.42	1383.355
80	69	man		married	married	married	married	urban	urban	urban	urban	own home	own home	own home	own home	no	no	no	no	no	no	no	no	none	none	none	0	Retired due to PD	Retired due to PD	Retired due PD	Retired due PD	none	none	none	none	15	458.307	462.657	379.4235	280.5135					236.817	209.817	116.3835	142.1235	458.307
81	53	man		single	single	single	single	urban	urban	urban	urban	own home	own home	own home	own home	no	no	no	no	no	no	no	no	none	none	none	0	Retired due to PD	Retired due to PD	Retired due PD	Retired due PD	none	none	none	none	2	784.44	646.43	959.49	968.49	18.9				189	302.4	738	747	803.34
82	62	woman		married	married	married	married	semi urban	semi urban	semi urban	semi urban	own home	own home	own home	own home	yes	yes	no	no	no	no	no	no	none	none	Bilateral sub thalamic stimulation		Retired due to PD	Retired due to PD	Retired due PD	Retired due PD	none	none	none	none	7	928.284	1298.667	1585.374	1398.524		472.8	8510.4	827.4	654.534	1108.017	1308.834	1189.584	928.284
83	78	woman		married	married	married	married	urban	urban	urban	urban	own home	own home	institutionalized	own home	no	no	no	no	no	no	no	no	none	none	none	0	Housewife	Housewife	Housewife	Housewife	none	none	none	none	6	914.52	868.19	337.757	741.537					64.8	79.65	201.717	201.717	914.52
84	63	man		married	married	married	married	semi urban	semi urban	semi urban	semi urban	own home	own home	own home	own home	yes	yes	yes	no	no	no	no	no	none	none	none	0	Retired	Retired	Retired	Retired	76-100%	76-100%	76-100%	76-100%	11	703.55	710.3	405.97	5138.77	18.9				229.5	236.25	226.8	298.35	722.45
85	57	man		married	married	married	married	urban	urban	urban	urban	own home	own home	own home	own home	yes	yes	yes	yes	no	no	no	no	none	none	none	0	Retired due to PD	Retired due to PD	Retired due PD	Retired due PD	76-100%	76-100%	76-100%	76-100%	26	2344.32	2480.9	698.91	355.2		4060			491.4	22.95	491.4	26.37	2344.32
86	49	woman		married	married	married	married	urban	urban	rural	semi urban	own home	own home	own home	own home	no	no	no	no	no	no	no	no	none	none	none		Other	Unemployed	Unemployed	Unemployed	none	none	none	none	3	1016.82	664.08	1078.1	504					317.7	304.2	871.2	504	1016.82
87	60	man		married	married	married	married	urban	urban	urban	urban	own home	own home	own home	own home	yes	yes		yes	yes	yes	no	yes	none	none	none	0	Retired due to PD	Retired due to PD	Retired due PD	Retired due PD	51-75%	51-75%	51-75%	51-75%	11	2168.456	1473.534	1699.722	1925.762					1047.636	1473.534	1602.882	1761.912	2168.456
88	72	man		married	married	married	married	urban	urban	urban	urban	own home	own home	own home	own home	yes	yes	yes	no	no	no	no	no	none	none	none	0	Retired	Retired	Retired	Retired	none	none	none	none	4	254.7974	379.134	521.2986	495.2094	6		50		146.2374	379.134	479.7486	345.9294	260.7974
89	50	man		married	married	married	married	urban	urban	urban	urban	own home	own home	own home	own home	yes	yes	yes	yes	no	no	no	no	none	none	none	0	Active worker	Active worker	Active worker	Active worker	none	none	none	none	3	941.634	1097.874	1392.534	1609.844			2836.8	2836.8	683.334	1001.034	1392.534	1504.854	941.634
90	69	woman		married	married	married	married	urban	urban	urban	urban	own home	own home	own home	own home	no	no	no	no	no	no	no	no	none	none	none	0	Housewife	Housewife	Housewife	Retired	none	none	26-50%	51-75%	3	8756.217	327.957	286.407	640.597					189.567	189.567	189.567	189.567	8756.217
91	52	woman		single	single	single	single	urban	urban	urban	urban	own home	own home	own home	own home	no	no	no	no	yes	no	yes	yes	Bilateral sub thalamic stimulation				Retired due to PD	Retired due to PD	Retired due PD	Retired due PD	1-25%	76-100%	76-100%	none	12	1160.485	479.753	412.6335	1934.7135	18.9	330			16.875	94.743	108.2835	108.2835	1179.385
92	66	woman		single	single	single	single	urban	urban	urban	urban	institutionalized	institutionalized	institutionalized	institutionalized	no	no	no	no	yes	no	no	no	none	none	none	Unilateral sub thalamic stimulation	Retired due to PD	Retired due to PD	Retired due PD	Retired due PD	none	1-25%	76-100%	76-100%	12	10442.775	836.67	528.82	278.1			4491.6		653.085	549	474.3	278.1	10442.775
93	75	woman		widowed	widowed	widowed	widowed	urban	urban	urban	urban	own home	own home	own home	own home	no	no	no	no	no	no	no	no	none	none	none	0	Housewife	Housewife	Housewife	Housewife	none	none	none	none	7	505.08	507.15	412.38	662.66	472.8				408.24	410.31	412.38	637.2	977.88
94	57	woman		married	married	married	married	rural	rural	rural	rural	own home	own home	own home	own home	no	no	no	no	no	no	no	no	none	none	none	0	Other	Housewife	Housewife	Housewife	none	none	none	none	3	27	484.14	308.34	435.96					27	304.2	308.34	435.96	27
95	65	man		married	married	married	married	rural	rural	rural	rural	own home	own home	own home	own home	yes	yes	yes	yes	yes	yes	yes	yes	Bilateral sub thalamic stimulation				Other	Retired	Retired	Illness or disability pensioner	51-75%	51-75%	51-75%	76-100%	13	172.57	759.855	1542.21	1629.9					76.5	339.075	468	350.82	172.57
96	67	woman		single	single	single	single	urban	urban	urban	urban	own home	own home	own home	own home	no	no	no	no	no	no	yes	no	none	none	none	0	Retired	Retired	Retired	Retired	none	none	none	none	2	1090.02	1236.04	418.425	330.39					197.1	197.1	47.385	108.9	1090.02
97	68	man		married	married	married	married	rural	rural	rural	rural	own home	own home	own home	own home	yes	yes	yes	yes	no	no	no	no	none	none	none	0	Retired	Illness or disability pensioner	Retired	Illness or disability pensioner	26-50%	26-50%	26-50%	26-50%	4	300.645	787.815	451.35	334.3725					10.125	566.325	326.7	209.7225	300.645
98	52	woman		married	married	married	married	urban	urban	urban	urban	own home	own home	own home	own home	yes	yes	yes	yes	no	no	no	no	none	none	none	Unilateral sub thalamic stimulation	Retired due to PD	Illness or disability pensioner	Illness or disability pensioner	Illness or disability pensioner	26-50%	26-50%	26-50%	26-50%	13	167.4	345.99	899.62	421.83	472.8				167.4	166.05	481.86	15.03	640.2
99	71	man		married	married	married	married	urban	urban	urban	urban	own home	own home	own home	own home	yes	yes	yes	yes	yes	no	yes	yes	none	none	none	0	Active worker	Retired	Retired	Retired	none	none	none	none	11	275.04	52.2	486	804.6					178.2	52.2	486	804.6	275.04
100	63	man		divorced	widowed	widowed	divorced	urban	urban	urban	urban	own home	own home	own home	own home	yes	yes	yes	yes	yes	yes	no	yes	none	none	none	0	Retired due to PD	Retired due to PD	Retired due PD	Retired due PD	26-50%	76-100%	76-100%	76-100%	9	541.98	1190.52	1091.64	1265.27			2836.8	2836.8	445.14	680.4	712.8	688.41	541.98
101	61	woman		married	married	married	married	urban	urban	urban	urban	own home	own home	own home	own home	no	no	no	no	yes	yes	yes	yes	none	none	none	0	Retired due to PD	Retired due to PD	Retired due PD	Retired due PD	76-100%	76-100%	76-100%	76-100%	17	1395.15	559.71	1473.35	1963.42	572.8		9928.8	1418.4	323.46	462.87	135.9	355.5	1967.95
102	69	man		married	married	married	married	urban	urban	urban	urban	own home	own home	own home	own home	yes	yes	yes	yes	yes	yes	yes	yes	none	none	none	0	Retired	Retired	Retired	Retired	none	none	none	none	5	425.077	513.567	412.407	1095.102			4255.2	4255.2	189.567	513.567	315.567	998.262	425.077
103	75	woman		married	married	married	married	urban	urban	urban	urban	own home	own home	own home	own home	no	no	no	no	no	no	no	no	none	none	none	0	Retired	Retired	Retired	Retired	none	none	none	none	4	146.49	2.025	258.46	240.59					8.1	2.025	21.15	35.19	146.49
104	72	man		married	married	married	married	urban	urban	urban	urban	own home	own home	own home	own home	yes	no	no	no	no	no	no	yes	none	none	none	0	Retired	Retired	Retired	Retired	none	none	none	none	4	266.256	360.396	310.506	1726.956					266.256	263.556	268.956	1726.956	266.256
105	64	man		married	married	married	married	urban	urban	urban	urban	own home	own home	own home	own home	yes	yes	yes	yes	yes	yes	yes	yes	none	none	none	0	Retired due to PD	Retired due to PD	Retired due PD	Retired due PD	none	76-100%	76-100%	76-100%	6	1226.08	420.84	1176.82	1357.47					513	324	531	532.53	1226.08
106	71	woman		married	married	married	married	rural	rural	rural	rural	own home	own home	own home	own home	yes	yes	yes	yes	no	no	no	no	none	none	none	0	Retired	Retired	Retired	Retired	none	none	none	none	6	582.84	834.84	1432.59	697.5	709.2				486	738	1294.2	697.5	1292.04
107	76	woman		married	married	married	married	urban	urban	urban	urban	own home	own home	own home	own home	no	no	no	no	no	no	no	no	none	none	none	0	Retired	Retired	Retired	Retired	none	none	76-100%	76-100%	2	769.38	13.5	147.56	429.53	177.3			4255.2	75.6	13.5	10.8	10.8	946.68
108	80	man		married	married	married	married	urban	urban	urban	urban	own home	own home	own home	own home	no	no	no	no	no	yes	yes	yes	none	none	none	0	Retired	Retired	Retired	Retired	none	none	none	none	17	411.84	315	9261.79	315	672.8				315	315	315	315	1084.64
109	67	man		married	married	married	married	urban	urban	urban	urban	own home	own home	own home	own home	no	no	no	no	yes	yes	yes	yes	none	none	none	0	Retired due to PD	Retired due to PD	Retired due PD	Retired due PD	51-75%	51-75%	51-75%	51-75%	16	1268.247	414.567	2459.157	1852.76	472.8		532.8	8903.56	821.187	414.567	1215.567	1384.65	1741.047
110	76	woman		widowed	widowed	widowed	widowed	urban	urban	urban	urban	own home	own home	institutionalized	institutionalized	no	no	no	no	no	yes	yes		none	none	none	0	Housewife	Housewife	Illness or disability pensioner	Housewife	none	none	none	76-100%	7	710.75	6461.14	1962.84	1335.6					488.7	805.05	315	21.6	710.75
111	59	man		married	married	married	married	urban	urban	urban	urban	own home	own home	own home	own home	yes	yes	yes	yes	yes	yes	yes	yes	none	none	none	0	Active worker	Active worker	Active worker	Retired due PD	none	none	none	none	7	289.56	933.84	525.096	781.02					175.5	837	428.256	351	289.56
112	78	woman		married	married	married	married	urban	urban	urban	urban	own home	own home	own home	own home	no	no	no	no	no	no	no	no	none	none	none	0	Retired	Retired	Retired	Retired	none	none	none	none	23	16.65	500.4	984.27	1168.54					16.65	500.4	486	500.4	16.65
113	67	man		married	married	married	married	urban	urban	urban	urban	own home	own home	own home	own home	yes	yes	yes	yes	no	no	no	yes	none	none	none	0	Retired	Retired	Retired	Retired	none	none	26-50%	26-50%	5	416.19	892.7686	471.1785	370.343					18.9	328.5486	97.2585	126.963	416.19
114	41	woman		married	married	married	married	urban	urban	urban	urban	own home	own home	own home	own home	no	no	no	no	no	no	yes	yes	none	none	none	0	Active worker	Active worker	Retired due PD	Retired due PD	none	none	51-75%	51-75%	11	1745.27	683.71	1183.257	1689.337	4746.9	4728	2364	2383	300.24	321.3	529.767	831.267	6492.17
115	44	man		married	married	married	married	urban	urban	urban	urban	own home	own home	own home	own home	yes	yes	yes	yes	no	no	no	no	none	none	none	0	Active worker	Active worker	Sick leave	Active worker	none	none	none	none	8	990.717	760.98	1231.68	1105.86					230.067	484.2	527.4	779.4	990.717
116	59	woman		widowed	widowed	widowed	widowed	urban	urban	urban	urban	other	other	other	other	no	no	no	no	no	no	no	no	none	none	none	0	Retired due to PD	Retired due to PD	Retired due PD	Retired due PD	none	none	none	76-100%	5	555.657	750.454	786.894	502.584	18.9	18.9		30	195.777	406.854	409.914	423.054	574.557
117	54	man		married	married	married	married	urban	urban	urban	urban	own home	own home	own home	own home		yes	yes	no	no	no	no	no	none	none	none	0	Active worker	Retired due to PD	Retired due PD	Retired due PD	none	none	51-75%	51-75%	6	466.1	1013.79	1057.68	919.76					199.8	513	769.5	756	466.1
118	64	woman		married	married	married	married	semi urban	semi urban	semi urban	semi urban	own home	own home	own home	own home	no	no	no	no	no	no	no	no	none	none	none	0	Other	Illness or disability pensioner	Illness or disability pensioner	Retired	none	none	none	none	6	378.6	361.44	368.77	1001.87					189	264.6	272.7	276.75	378.6
119	62	woman		single	single	single	single	urban	urban	urban	urban	own home	own home	own home	own home	yes	yes	no	yes	no	yes	yes	yes	none	none	none	0	Active worker	Active worker	Active worker	Active worker	none	none	none	26-50%	4	286.407	557.217	1233.207	211.167					189.567	197.667	197.667	211.167	286.407
120	54	man		married	married	married	married	urban	urban	urban	urban	own home	own home	own home	own home	yes	yes	yes	yes	yes	yes	yes	yes	none	none	none	0	Retired due to PD	Retired due to PD	Retired due PD	Retired due PD	51-75%	51-75%	51-75%	51-75%	12	1875.86	2001.99	3310.819	2245.11					527.4	1169.1	806.589	1098	1875.86
121	52	woman		married	married	married	married	urban	urban	urban	urban	own home	own home	own home	own home	no	yes	no	no	no	no	no	no	none	none	none	0	Housewife	Housewife	Housewife	Housewife	none	none	none	none	4	27	459.78	432.8505	858.5505					27	27	432.8505	858.5505	27
122	66	man		married	married	married	married	urban	urban	urban	urban	own home	own home	own home	own home	no	no	no	no	no	no	yes	no	none	none	none	0	Retired	Retired	Retired	Retired	none	none	none	none	4	329.55	384.84	875.88	885.24					288	288	682.2	788.4	329.55
123	60	man		married	married	married	married	urban	urban	urban	urban	own home	own home	own home	own home	yes	yes	yes	yes	no	no	no	no	none	none	none	0	Retired due to PD	Retired due to PD	Retired due PD	Retired due PD	51-75%	51-75%	51-75%	51-75%	2	201.717	671.607	1166.677	500.739	626.4				201.717	574.767	578.817	459.189	828.117
124	71	woman		married	married	married	married	urban	urban	urban	urban	own home	own home	own home	own home	no	no	no	no	no	no	no	no	none	none	none	0	Retired due to PD	Retired due to PD	Retired due PD	Retired due PD	none	51-75%	51-75%	51-75%	19	565.845	1416.29	1120.65	1349.45	472.8			7564.8	339.075	1155.6	1079.1	1012.05	1038.645
125	65	woman		married	married	married	married	urban	urban	urban	urban	own home	own home	own home	own home	yes	yes	yes	yes	no	yes	yes	yes	none	none	none	0	Retired	Retired	Retired	Retired	none	none	none	none	2	186.03	552.39	955.23	1080.85					0.81	304.2	610.2	698.4	186.03
126	65	man		single	single	single	single	urban	urban	urban	urban	own home	own home	own home	own home	yes	yes	yes	yes	yes	yes	yes	yes	none	none	none	0	Retired due to PD	Retired due to PD	Retired due PD	Retired due PD	76-100%	26-50%	51-75%	51-75%	24	386.457	295.857	703.438	802.557	354.6		5437.2		248.067	295.857	648.918	802.557	741.057
127	72	man		married	married	married	married	urban	urban	urban	urban	own home	own home	own home	own home	no	no	no	no	no	yes	yes	yes	none	none	none	0	Retired	Retired	Retired	Retired	none	none	none	none	4	334.86	343.59	591.135	750.575					196.47	177.48	246.105	296.505	334.86
128	73	man		married	married	married	married	urban	urban	urban	urban	own home	own home	own home	own home	no	no	no	no	no	no	no	yes	none	none	none	0	Retired	Retired	Retired	Retired	none	none	none	none	8	569.955	467.04	518.565	700.125	74.52				171.135	287.1	176.535	561.735	644.475
129	58	woman		married	married	married	married	urban	urban	urban	urban	own home	own home	own home	own home	no	no	no	no	yes	yes	yes	no	none	none	none	0	Housewife	Housewife	Housewife	Housewife	76-100%	76-100%	76-100%	76-100%	9	964.99	1233.96	1223.77	1202.94					595.26	977.4	1127.7	1106.1	964.99
130	68	woman		widowed	widowed	widowed	widowed	urban	urban	urban	urban	own home	own home	own home	own home	no	no	no	no	no	no	no	no	none	none	none	0	Retired	Retired	Retired	Retired	none	none	none	none	4	8.1	8.1	12.15	30.6	472.8	472.8	5673.6		8.1	8.1	12.15	30.6	480.9
131	72	woman		married	married	married	married	urban	urban	urban	urban	own home	own home	own home	own home	no	no	no	no	yes	yes	yes	yes	none	none	none	0	Retired	Housewife	Housewife	Housewife	51-75%	51-75%	51-75%	51-75%	9	529.407	950.889	1505.439	2241.86					432.567	778.689	940.689	1251	529.407
132	57	woman		single	single	single	single	urban	urban	urban	urban	own home	own home	own home	own home	no	no	no	no	yes	yes	yes	yes	none	none	none	0	Retired due to PD	Retired due to PD	Retired due PD	Retired due PD	51-75%	51-75%	51-75%	51-75%	3	322.86	558.39	222.135	149.0175	709.2	709.2	5673.6		33.12	31.05	32.085	149.0175	1032.06
133	54	man		married	married	married	married	urban	urban	urban	urban	own home	own home	own home	own home	yes	no	no	no	no	no	no	no	none	none	none	0	Retired due to PD	Retired due to PD	Retired due PD	Retired due PD	76-100%	76-100%	76-100%	76-100%	10	969.6	1035	1461.39	1499.04					738	1035	1213.2	1402.2	969.6
134	46	woman		married	married	married	married	urban	urban	urban	urban	own home	own home	own home	own home	no	yes	no	no	no	no	no	no	none	none	none	0	Active worker	Other	Sick leave	Illness or disability pensioner	none	none	none	none	3	579.83	362.27	1285.41	369.4	1654.8				512.82	308.61	400.77	160.56	2234.63
135	79	woman		married	married	married	married	urban	urban	urban	urban	own home	own home	own home	own home	no	no	no	no	no	no	no	no	none	none	none	0	Housewife	Housewife	Housewife	Housewife	none	none	26-50%	none	10	609.5	1050.16	174.15	181.98					171.45	108.45	174.15	181.98	609.5
136	83	woman		widowed	widowed	widowed	widowed	urban	urban	urban	urban	own home	own home	own home	own home	no	no	no	no	no	no	no	no	none	none	none	0	Retired	Retired	Retired	Illness or disability pensioner	none	none	none	none	5	1307.17	36	108	25.37	236.4				81	36	108	0	1543.57
137	57	man		married	married	married	married	urban	urban	urban	urban	own home	own home	own home	own home	yes	yes	yes	yes	yes	yes	yes	yes	Bilateral sub thalamic stimulation				Retired due to PD	Retired due to PD	Retired due PD	Retired due PD	76-100%	51-75%	none	26-50%	20	451.358	432.09	883.44	1046.16	572.8				159.318	335.25	883.44	1046.16	1024.158
138	72	man		married	married	married	married	rural	rural	rural	urban	own home	own home	own home	own home	yes	yes	no	no	no	no	no	no	none	none	none	0	Retired	Retired	Retired	Retired	none	none	none	none	6	799.64	749.7	1277.1	612.54					580.5	749.7	1277.1	515.7	799.64
139	49	woman		divorced	divorced	divorced	divorced	urban	urban	rural	urban	own home	own home	other	own home	no	no	no	no	yes	yes	no	no	Bilateral sub thalamic stimulation				Retired due to PD	Retired due to PD	Illness or disability pensioner	Housewife	76-100%	76-100%	76-100%	76-100%	10	859.79	193.805	25.2	395.88					42.75	168.345	25.2	59.04	859.79
140	77	man		married	married	married	married	urban	urban	urban	urban	own home	own home	own home	own home	yes	yes	yes	yes	no	yes	yes	yes	none	none	none	0	Retired	Retired	Retired	Retired	none	none	none	none	4	130.43	395.94	211.53	382.01	18.9	80	240	240	21.87	5.4	5.4	315	149.33
141	65	woman	primary	married	married	married	married	urban	urban	urban	urban	own home	own home	own home	own home	no	no	no	no	no	no	no	no	none	none	none	0	Active worker	Retired due to PD	Retired due PD	Retired	none	none	none	none	2	1121.43	493.44	802.217	1418.677		236.4	354.6		461.52	355.05	578.817	882.567	1121.43
142	52	man	secondary or higher	divorced	divorced	divorced	married	urban	urban	urban	urban	own home	own home	own home	institutionalized	yes	yes	yes	yes	no	no	no	no	none	none	none	0	Active worker	Active worker	Active worker	Active worker	none	none	none	none	0	501.64	657.09	717.525	1059.92					304.2	560.25	566.325	799.2	501.64
143	72	woman	primary	married	married	married	married	urban	urban	urban	urban	own home	own home	own home	institutionalized	no	no	no	no	no	yes	yes	yes	none	none	none		Housewife	Housewife	Housewife	Housewife	none	none	76-100%	none	6	690.44	1418.87	709.38			400			151.2	139.5	131.4	0	690.44
144	61	woman	secondary or higher	married	married	married	married	urban	urban	urban	urban	own home	own home	own home	own home	no	no	no	no	yes	yes	yes	yes	Bilateral sub thalamic stimulation				Retired due to PD	Retired due to PD	Retired due PD	Retired due PD	76-100%	76-100%	76-100%	76-100%	20	1722.077	2082.85	559.46	317.76	1773	1773.63	1891.2	1182	521.667	842.58	159.66	54.72	3495.077
145	64	man	primary	married	married	married	married	urban	urban	urban	urban	own home	own home	own home	own home	yes	yes	yes	yes	yes	yes	yes	yes	none	none	none	0	Retired	Retired	Retired	Retired	76-100%	76-100%	76-100%	76-100%	1	453.17	132.75	763.34	534.11	18.9				189	8.1	312.3	19.8	472.07
146	81	man		married	married	married	married	urban	urban	urban	urban	own home	own home	own home	own home	no	no	no	no	no	no	no	yes	none	none	none	0	Retired	Retired	Retired	Retired	none	none	none	none	3	5022.33	2935.59	216.535	6015.05					24.3	315	23.625	34.92	5022.33
147	46	man	primary	married	married	married	married	urban	urban	urban	urban	own home	own home	own home	own home	no	yes	yes	yes	yes	no	no	yes	none	none	none	0	Retired due to PD	Retired due to PD	Retired due PD	Retired due PD	26-50%	51-75%	76-100%	76-100%	6	794.726	801.054	446.157	555.324					287.856	416.934	224.667	416.934	794.726
148	81	man	primary	married	married	married	married	urban	rural	rural	rural	own home	own home	own home	own home	no	no	no	no	no	no	yes	yes	none	none	none	0	Retired	Retired	Retired	Retired	none	none	none	none	6	567.49	2360.31	1019.34	1465.61					253.8	570.15	600.3	721.8	567.49
149	54	man	primary	married	married	married	married	urban	urban	urban	urban	own home	own home	own home	own home	yes	yes	yes	yes	yes	no	yes	yes	none	none	none	0	Active worker	Active worker	Sick leave	Retired due PD	none	none	none	51-75%	1	541.1687	2236.834	1512.234	2555.584				634.5	377.3187	723.834	730.584	1209.834	541.1687
150	63	woman	secondary or higher	single	single	single	single	urban	urban	urban	urban	other	own home	own home	own home	no	no	no	no	yes	yes	yes	yes	none	none	none	0	Retired due to PD	Retired due to PD	Retired due PD	Retired due PD	76-100%	76-100%	76-100%	76-100%	2	1514.977	746.016	1870.896	1267.544	945.6		472.8	591	432.567	497.826	657.756	745.704	2460.577
151	67	man	secondary or higher	married	married	married	married	urban	urban	urban	urban	own home	own home	own home	own home	no	no	no	no	no	no	no	yes	none	none	none	0	Retired due to PD	Retired due to PD	Retired due PD	Retired due PD	76-100%	76-100%	76-100%	76-100%	10	3058.56	1362.497	672.918	1842.79		1200			584.46	831.087	468.378	1362.6	3058.56
152	70	woman	primary	married	married	married	married	urban	urban	urban	urban	own home	own home	own home	own home	no	no	no	no	no	no	yes	no	none	none	none		Housewife	Housewife	Housewife	Housewife	26-50%	26-50%	26-50%	26-50%	7	419.157	280.767	629.217						197.667	197.667	504.567	0	419.157
153	71	woman	primary	married	married	married	married	urban	urban	urban	urban	own home	own home	own home	own home	no	no	no	no	no	no	no	no	none	none	none		Housewife	Housewife	Housewife	Housewife	none	none	26-50%	none	2	244.56	216.97	77.72		472.8	472.8	236.4		4.05	10.8	10.8	0	717.36
154	58	man	primary	married	married	married	divorced	urban	urban	urban	urban	own home	own home	own home	own home	yes	yes	yes	no	yes	yes	yes	no	Bilateral sub thalamic stimulation				Retired due to PD	Retired due to PD	Retired due PD	Retired due PD	26-50%	26-50%	26-50%	26-50%	13	1260.75	1875.85	1361.547						209.25	1233	918.567	0	1260.75
155	40	woman	secondary or higher	married	married	married	married	urban	urban	urban	urban	own home	own home	own home	own home	no	no	no	no	no	no	no	no	none	none	none		Other	Retired due to PD	Illness or disability pensioner	Illness or disability pensioner	51-75%	51-75%	76-100%	51-75%	4	632.157	706.146	1214.0025			119	857.4		493.767	567.756	646.7625	0	632.157
156	47	woman	primary	married	married	married	married	rural	rural	rural	rural	own home	own home	own home	own home	no	no	no	no	yes	no	no	no	Bilateral sub thalamic stimulation				Housewife	Housewife	Housewife	Housewife	51-75%	51-75%	51-75%	51-75%	15	7187.29	943.83	878.13		1182	1063.8	886.5		562.5	625.5	559.8	0	8369.29
157	31	man	secondary or higher	single	single	single	single	urban	urban	urban	urban	own home	own home	own home	own home	yes	yes	yes	yes	no	no	no	no	none	none	none		Active worker	Active worker	Active worker	Active worker	none	none	none	none	2	971.105	752.917	1421.715						710.415	513.927	1023.075	0	971.105
158	60	man	primary	married	married	married	married	urban	urban	urban	urban	own home	own home	own home	own home	no	no	no	no	yes	yes	yes	yes	Bilateral sub thalamic stimulation				Retired due to PD	Retired due to PD	Retired due PD	Retired due PD	none	none	none	none	22	489.78	1411.62	1431.42						76.5	26.1	45.9	0	489.78
159	73	man		married	married	married	married	urban	urban	urban	urban	own home	own home	own home	own home	no	no	no	no	no	no	no	no	none	none	none	0	Retired due to PD	Retired due to PD	Retired due PD	Retired due PD	none	none	none	51-75%	13	1324.65	977.71	2259.65	2291.48					731.43	859.5	1438.2	999	1324.65
160	68	man		married	married	married	married	urban	urban	urban	urban	own home	own home	own home	own home	yes	yes	yes	yes	yes	yes	yes	no	none	none	none	0	Retired	Retired	Retired	Retired	none	none	none	none	6	931.5	791.01	1822.89	1956.34					710.01	791.01	1053.45	1204.2	931.5
161	77	man		married	married	married	married	urban	urban	urban	urban	own home	own home	own home	own home	no	no	no	no	no	yes	yes	yes	none	none	none	0	Retired	Retired	Retired	Retired	none	none	none	none	2	394.68	209.88	763.05	334.2	354.6				8.1	16.2	320.4	16.2	749.28
162	39	man		married	married	married	married	urban	urban	urban	urban	own home	own home	own home	own home	yes	yes	yes	yes	no	no	yes	yes	none	none	none	0	Active worker	Active worker	Active worker	Active worker	none	none	none	none	1	393.84	96.84	252	348.84					0	0	252	252	393.84
163	56	woman		single	single	single	single	urban	urban	urban	urban	own home	other	own home	own home	no	no	no	no	no	no	no	no	none	none	none	0	Retired	Illness or disability pensioner	Illness or disability pensioner	Illness or disability pensioner	51-75%	51-75%	51-75%	51-75%	14	774.225	107.64	972.756	990					677.385	10.8	848.106	990	774.225
164	67	woman		widowed	widowed	widowed	widowed	urban	urban	urban	urban	own home	own home	own home	own home	yes	yes	yes	yes	yes	yes	yes	yes	none	none	none	0	Retired	Retired	Retired	Retired due PD	none	none	26-50%	none	3	515.976	482.456	1281.846	661.506				8510.4	289.206	298.476	1101.906	598.626	515.976
165	67	man		married	married	married	married	urban	urban	urban	urban	own home	own home	own home	own home	yes	yes	yes	yes	no	no	no	no	none	none	none	0	Retired	Retired	Retired	Retired	26-50%	none	26-50%	26-50%	1	138.39	96.84	887.49	762.84					0	0	666	666	138.39
166	79	woman	primary	married	married	married	married	urban	urban	urban	urban	own home	own home	own home	own home	no	no	no	no	no	no	no	no	none	none	none	0	Housewife	Housewife	Housewife	Housewife	none	none	none	1-25%	9	54.81	447.57	832.5	850.5		472.8		74.52	54.81	388.8	832.5	850.5	54.81
167	62	woman	primary	divorced	divorced	divorced	divorced	rural	urban	urban	urban	own home	own home	own home	own home	yes	yes	yes	yes	no	no	no	no	none	none	none	0	Active worker	Retired	Retired	Retired	none	none	none	none	4	334.53	154.27	209.25	335.78		149.04			140.85	20.25	209.25	144.45	334.53
168	81	man	primary	married	married	married	married	urban	urban	urban	urban	own home	own home	own home	own home	no	no	no	no	no	no	no	no	none	none	none	0	Retired	Retired	Retired	Retired	none	none	none	none	2	179.94	324	624.39	486					0	324	486	486	179.94
169	54	man	primary	married	married	married	married	urban	urban	urban	urban	own home	own home	own home	own home	yes	yes	yes	yes	no	no	no	no	none	none	none	0	Active worker	Active worker	Active worker	Active worker	none	none	none	none	3	718.6905	289.107	567.52	513					621.8505	192.267	513	513	718.6905
170	49	woman	secondary or higher	single	single	single	single	urban	urban	urban	urban	own home	own home	own home	own home	no	no	no	no	yes	no	yes	yes	none	none	none	0	Retired due to PD	Retired due to PD	Retired due PD	Retired due PD	76-100%	76-100%	76-100%	76-100%	16	4637.9025	1967.64	1903.86	9613.76	236.4	591	591		575.0325	560.25	344.25	668.25	4874.3025
171	75	woman	secondary or higher	married	married	married	married	urban	urban	urban	urban	own home	own home	own home	own home	no	no	no	no	no	yes	no	no	none	none	none	0	Retired	Retired	Retired	Retired	none	none	none	none	1	497.88	631.59	735.09	1130.24					304.2	493.2	596.7	718.2	497.88
172	58	man	secondary or higher	married	married	married	married	urban	urban	urban	urban	own home	own home	own home	own home	yes	no	no	no	no	yes	yes	no	none	none	none	0	Retired due to PD	Retired due to PD	Retired due PD	Retired due PD	76-100%	76-100%	76-100%	76-100%	7	576	2121.27	2397.21	4773.52				1900	576	912.6	1034.1	697.5	576
173	54	man	secondary or higher	single	single	single	single	urban	urban	urban	urban	own home	other	own home	other	yes	yes	yes	yes	no	yes	yes	yes	none	none	none	0	Retired due to PD	Retired due to PD	Retired due PD	Retired due PD	76-100%	76-100%	76-100%	76-100%	9	509.4	1283.73	2047.83	2699.88		945.6	945.6		509.4	171.9	633.6	633.6	509.4
174	65	man		married	married	married	married	urban	urban	urban	urban	own home	own home	own home	own home	no	no	yes	no	no	no	no	no	none	none		0	Retired due to PD	Retired due to PD	Retired due PD	Retired due PD	76-100%	76-100%	76-100%	76-100%	17	568.98	627.69	464.64	1873.32					250.65	513.63	326.25	1734.93	568.98
[truncated: 55 more columns]
